# Supplementary material for: Conventional DNA-Damaging Cancer Therapies and Emerging cGAS-STING Activation: A Review and Perspectives Regarding Immunotherapeutic Potential
Source: Cancers (Basel). 2023 Aug 16;15(16):4127. doi: 10.3390/cancers15164127 (PMC10453198; doi:10.3390/cancers15164127)
Supplement: Supplementary file 1 [file cancers-15-04127-s001.zip]

Archive with 1 entries (1 files):
- cancers-2527644-supplementary.pdf
